# Supplementary material for: Cardiometabolic adverse effects of long-term antipsychotic treatment in children and adolescents with non-psychotic disorders: a systematic review of available evidence
Source: Eur Child Adolesc Psychiatry. 2025 Jun 5;34(11):3331–43. doi: 10.1007/s00787-025-02771-0 (PMC12647326; doi:10.1007/s00787-025-02771-0)
Supplement: Supplementary file 3 — Supplementary file3 (XLSX 24 KB) [file 787_2025_2771_MOESM3_ESM.xlsx]

## Sheet: eTable 6
TITLE	Cardiometabolic adverse effects of long-term antipsychotic treatment in children and adolescents with non-psychotic disorders: A systematic review of available evidence
AUTHORS	Ramya Padmavathy Radha Krishnan1, Monika Dzidowska1, Danni Zheng1, Zoie Shui-Yee Wong1,2, Nicholas A Buckley1, Jacques Eugene Raubenheimer1
AFFILIATIONS	1Faculty of Medicine and Health, The University of Sydney, Sydney, New South Wales, Australia
	2Graduate School of Public Health, St. Luke’s International University, Tokyo, Japan
Corresponding author	Ramya Padmavathy Radha Krishnan, Faculty of Medicine and Health, RC Mills Building Room 107, The University of Sydney, Sydney, New South Wales 2006, Australia
	Email: ramya.radhakrishnan@sydney.edu.au
Supplementary Online Content
eTable 6: Study-wise effect estimates for each outcome and outcome measure
Outcome measure	Study	Groups (n)	Antipsychotic	Metric	Odds ratio (95% CI) Intervention vs comparator	Continuous estimate (95% CI) Intervention vs comparator	Effect estimate over time	Effect estimate by dose
Dyslipidemia
Cross-sectional
HDL	Srisawasdi et al	Risperidone-high dose (55) vs low dose (18)	Risperidone	Mean difference, mmol/L	NA	MD = -0.22 (-0.46 to 0.02)	HDL levels in mmol/L in 0-24 months = 1.57 (SD 0.36); >24-48 months = 1.49 (SD 0.41); >48-96 months = 1.4 (SD 0.37); >96 months = 1.27 (SD 0.41).HDL showed 20% decrease when comparing duration >96 months to </= 24 months.	HDL levels in mmol/L in high-dose = 1.35 (SD 0.37); low-dose = 1.57 (SD 0.47). HDL showed 14% decrease when comparing high-dose to low-dose.
HDL	Srisawasdi et al	Risperidone-recommended dose (95) vs low dose (18)	Risperidone	Mean difference, mmol/L	NA	MD = -0.14 (-0.37 to 0.09)	NA	HDL levels in mmol/L in recommended-dose = 1.43 (SD 0.39); low-dose = 1.57 (SD 0.47).
HDL	Srisawasdi et al	Risperidone-high dose (55) vs low dose (18)	Risperidone	Prevalence OR of HDL </= 1.03 mmol/L	OR = 1.57 (0.31 to 8.02)	NA	NA	NA
HDL	Srisawasdi et al	Risperidone-recommended dose (95) vs low dose (18)	Risperidone	Prevalence OR of HDL </= 1.03 mmol/L	OR = 1.62 (0.34 to 7.75)	NA	NA	NA
LDL	Srisawasdi et al	Risperidone-high dose (55) vs low dose (18)	Risperidone	Mean difference, mmol/L	NA	MD = 0.14 (-0.25 to 0.53)	Negligible effect	Negligible effect
LDL	Srisawasdi et al	Risperidone-recommended dose (95) vs low dose (18)	Risperidone	Mean difference, mmol/L	NA	MD = 0.14 (-0.23 to 0.51)	NA	NA
Total cholesterol	Srisawasdi et al	Risperidone-high dose (55) vs low dose (18)	Risperidone	Mean difference, mmol/L	NA	MD = -0.06 (-0.50 to 0.38)	Negligible effect	Negligible effect
Total cholesterol	Srisawasdi et al	Risperidone-recommended dose (95) vs low dose (18)	Risperidone	Mean difference, mmol/L	NA	MD = 0.09 (-0.34 to 0.52)	NA	NA
Triglycerides	Srisawasdi et al	Risperidone-high dose (55) vs low dose (18)	Risperidone	Mean difference, mmol/L	NA	MD = 0.21 (0.02 to 0.40)	Triglyceride levels in mmol/L in 0-24 months = 0.78 (SD 0.27); >24-48 months = 1.0 (SD 0.34); >48-96 months = 1.05 (SD 0.46); >96 months = 1.19 (SD 0.58). Triglycerides showed 57% increase when comparing duration >96 months to </= 24 months.	Triglyceride levels in mmol/L in high-dose = 1.06 (SD 0.52); low-dose = 0.85 (SD 0.30). Triglycerides showed 25% increase when comparing high-dose to low-dose.
Triglycerides	Srisawasdi et al	Risperidone-recommended dose (95) vs low dose (18)	Risperidone	Mean difference, mmol/L	NA	MD = 0.21 (0.04 to 0.38)	NA	Triglyceride levels in mmol/L in recommended-dose = 1.06 (SD 0.49); low-dose = 0.85 (SD 0.30).
Triglycerides	Srisawasdi et al	Risperidone-high dose (55) vs low dose (18)	Risperidone	Prevalence OR of Triglycerides >/= 1.7 mmol/L	OR = 5.72 (0.31 to 105.28)	NA	NA	NA
Triglycerides	Srisawasdi et al	Risperidone-recommended dose (95) vs low dose (18)	Risperidone	Prevalence OR of Triglycerides >/= 1.7 mmol/L	OR = 4.06 (0.23 to 72.96)	NA	NA	NA
VLDL	Srisawasdi et al	Risperidone-high dose (55) vs low dose (18)	Risperidone	Mean difference, mmol/L	NA	MD = 0.04 (-0.03 to 0.11)	Negligible effect	Negligible effect
VLDL	Srisawasdi et al	Risperidone-recommended dose (95) vs low dose (18)	Risperidone	Mean difference, mmol/L	NA	MD = 0.08 (0.03 to 0.14)	NA	NA
Cohort studies
Cholesterol	Rizzo et al	Aripiprazole (25) vs AP-untreated patients (25)	Aripiprazole	Mean difference in change from baseline, mmol/L	NA	MD at 1 year = 0.24 (-0.58 to 1.06); 2 years = 0.25 (-0.86 to 1.36)	Change from baseline in mmol/L at 12 months = 0.22 (SD 1.15); 24 months = 0.33 (SD 2.15)	NA
Cholesterol	Rizzo et al	Pimozide (25) vs AP-untreated patients (25)	Pimozide	Mean difference in change from baseline, mmol/L	NA	MD at 1 year = 0.15 (-1.37 to 1.67); 2 years = 0.27 (-1.46 to 2.00)	Change from baseline in mmol/L at 12 months = 0.13 (SD 3.45); 24 months = 0.35 (SD 4.0)	NA
HDL	Calarge et al (2014)	Continuous risperidone (63) vs discontinuation (16)	Risperidone	Mean difference at follow-up, mmol/L	NA	MD = 0.08 (-0.15 to 0.31)	NA	NA
HDL	Calarge et al (2014)	AP switching (9) vs discontinuation (16)	SGA	Mean difference at follow-up, mmol/L	NA	MD = -0.09 (-0.35 to 0.17)	NA	NA
HDL	Calarge et al (2014)	Continuous risperidone (66) vs discontinuation (16)	Risperidone	Prevalence OR of HDL </= 1.03 mmol/L	OR = 1.4 (0.28 to 7.05)	NA	NA	NA
HDL	Calarge et al (2014)	AP switching (9) vs discontinuation (16)	SGA	Prevalence OR of HDL </= 1.03 mmol/L	OR = 2.0 (0.23 to 17.34)	NA	NA	NA
LDL	Calarge et al (2014)	Continuous risperidone (63) vs discontinuation (16)	Risperidone	Mean difference at follow-up, mmol/L	NA	MD = -0.23 (-0.62 to 0.16)	NA	NA
LDL	Calarge et al (2014)	AP switching (9) vs discontinuation (16)	SGA	Mean difference at follow-up, mmol/L	NA	MD = 0.01 (-0.55 to 0.57)	NA	NA
Total cholesterol	Calarge et al (2014)	Continuous risperidone (63) vs discontinuation (16)	Risperidone	Mean difference at follow-up, mmol/L	NA	MD = -0.21 (-0.73 to 0.31)	NA	NA
Total cholesterol	Calarge et al (2014)	AP switching (9) vs discontinuation (16)	SGA	Mean difference at follow-up, mmol/L	NA	MD = -0.02 (-0.61 to 0.57)	NA	NA
Triglycerides	Calarge et al (2014)	Continuous risperidone (63) vs discontinuation (16)	Risperidone	Mean difference at follow-up, mmol/L	NA	MD = -0.08 (-0.45 to 0.29)	NA	NA
Triglycerides	Calarge et al (2014)	AP switching (9) vs discontinuation (16)	SGA	Mean difference at follow-up, mmol/L	NA	MD = 0.2 (-0.31 to 0.71)	NA	NA
Triglycerides	Rizzo et al	Aripiprazole (25) vs AP-untreated patients (25)	Aripiprazole	Mean difference in change from baseline, mmol/L	NA	MD at 1 year = 0.07 (-0.27 to 0.41); 2 years = 0.07 (-0.35 to 0.49)	Change from baseline in mmol/L at 12 months = 0.12 (SD 0.8); 24 months = 0.15 (SD 0.85)	NA
Triglycerides	Rizzo et al	Pimozide (25) vs AP-untreated patients (25)	Pimozide	Mean difference in change from baseline, mmol/L	NA	MD at 1 year = 0.06 (-0.33 to 0.45); 2 years = 0.06 (-0.64 to 0.76)	Change from baseline in mmol/L at 12 months = 0.11 (SD 0.95); 24 months = 0.14 (SD 1.65)	NA
Triglycerides	Calarge et al (2014)	Continuous risperidone (66) vs discontinuation (16)	Risperidone	Prevalence OR of Triglycerides >/= 1.24 mmol/L	OR = 1.11 (0.21 to 5.70)	NA	NA	NA
Triglycerides	Calarge et al (2014)	AP switching (9) vs discontinuation (16)	SGA	Prevalence OR of Triglycerides >/= 1.24 mmol/L	OR = 5.6 (0.77 to 40.59)	NA	NA	NA
HDL	Calarge et al (2009)	Overweight/obese (28) vs normal BMI (57) at baseline	Risperidone	Mean difference, mmol/L	NA	MD = -0.20 (-0.36 to -0.04)	NA	NA
HDL	Pringsheim et al	Multiple APs (73) vs general population (2446)	Mainly risperidone, quetiapine or olanzapine	Mean difference at follow-up, mmol/L	NA	MD in boys = 0.09 (0.01 to 0.17); MD in girls = -0.12 (-0.29 to 0.05)	NA	NA
HDL	Calarge et al (2009)	Overweight/obese (28) vs normal BMI (57) at baseline	Risperidone	Prevalence OR of HDL </= 1.03 mmol/L	OR = 33.22 (1.80 to 614.41)	NA	NA	NA
Hyperlipidemia	Wei et al	AP long-term vs short-term treatments (total n for 3 cohorts = 1787)	Mainly risperidone or aripiprazole	Incidence rate per 1000 person-years and Risk difference	NA	Incidence rate overall = 6.5; long-term = 7.5; short-term = 4.4; RD = 3.1 (-1.8 to 7.3)	Incidence rates were higher, but the risk difference for long-term (>1-7 years) and continuous (>2 years) treatments compared to short-term (</=1 year) treatments were not significant.	NA
Hyperlipidemia	Wei et al	AP continuous vs short-term treatments (total n for 3 cohorts = 1787)	Mainly risperidone or aripiprazole	Incidence rate per 1000 person-years and Risk difference	NA	Incidence rate overall = 6.5; continuous = 10.6; short-term = 4.4; RD = 6.1 (-2.0 to 16.0)	Incidence rates were higher, but the risk difference for long-term (>1-7 years) and continuous (>2 years) treatments compared to short-term (</=1 year) treatments were not significant.	NA
LDL	Calarge et al (2009)	Overweight/obese (28) vs normal BMI (57) at baseline	Risperidone	Mean difference, mmol/L	NA	MD = 0.04 (-0.24 to 0.32)	NA	NA
LDL	Pringsheim et al	Multiple APs (73) vs general population (2446)	Mainly risperidone, quetiapine or olanzapine	Mean difference at follow-up, mmol/L	NA	MD in boys = 0.26 (0.10 to 0.42); MD in girls = -0.03 (-0.42 to 0.36)	NA	NA
Total cholesterol	Calarge et al (2009)	Overweight/obese (28) vs normal BMI (57) at baseline	Risperidone	Mean difference, mmol/L	NA	MD = 1.2 (-10.83 to 13.23)	NA	NA
Total cholesterol	Pringsheim et al	Multiple APs (73) vs general population (2446)	Mainly risperidone, quetiapine or olanzapine	Mean difference at follow-up, mmol/L	NA	MD in boys = 0.41 (0.24 to 0.58); MD in girls = -0.09 (-0.55 to 0.37)	NA	NA
Triglycerides	Calarge et al (2009)	Overweight/obese (27) vs normal BMI (57) at baseline	Risperidone	Mean difference, mmol/L	NA	MD = 0.22 (0.01 to 0.43)	NA	NA
Triglycerides	Pringsheim et al	Multiple APs (73) vs general population (2446)	Mainly risperidone, quetiapine or olanzapine	Mean difference at follow-up, mmol/L	NA	MD in boys = 0.15 (0.03 to 0.28); MD in girls = 0.12 (-0.18 to 0.42)	NA	NA
Triglycerides	Calarge et al (2009)	Overweight/obese (28) vs normal BMI (57) at baseline	Risperidone	Prevalence OR of Triglycerides >/= 1.24 mmol/L	OR = 26.92 (1.43 to 506.36)	NA	NA	NA
Hyperglycemia
Nested case-control
Diabetes	Lee et al	T2DM cases (20,263) vs non-T2DM matched controls (80,043)	Multiple antipsychotics	OR	All aORs are when compared to non-AP users. AP users = 1.40 (1.30 to 1.51); mono-AP users = 1.29 (1.18 to 1.40); multi-AP users = 1.89 (1.63 to 2.20); Risperidone = 1.48 (1.37 to 1.62); Aripiprazole = 1.5 (1.34 to 1.68); Quetiapine = 1.81 (1.6 to 2.06); Olanzapine = 2.14 (1.75 to 2.61); Clozapine = 3.47 (1.88 to 6.41); Amisulpride = 1.73 (1.26 to 2.39); Blonanserin = 2.0 (1.34 to 2.97); Paliperid…	NA	ORs compared to non-AP users. Past users = 1.08 (0.95 to 1.23); recent users = 1.64 (1.47 to 1.84); continuous users = 1.48 (1.29 to 1.69)	Diabetes risk increased with increasing average daily dose and cumulative dose for risperidone, while aripiprazole and quetiapine displayed a tendency to increase. Risperidone aORs (95% CI) for average daily dose: aOR 1.19 (1.0 to 1.4) for </=0.5mg, aOR 2.02 (1.62 to 2.51) for >2mg daily dose. Risperidone aORs (95% CI) for cumulative dose: aOR 1.24 (1.04 to 1.47) for </=26.25mg, aOR 1.65 (1.4 to …
Cross-sectional
FBG	Srisawasdi et al	Risperidone-high dose (55) vs low dose (18)	Risperidone	Mean difference, mmol/L	NA	MD = 0.37 (0.10 to 0.64)	Negligible effect	FBG levels in mmol/L in high-dose = 5.29 (SD 0.52); low-dose = 4.92 (SD 0.51). Compared to low-dose users, high-dose patients had a 5% increase in fasting glucose.
FBG	Srisawasdi et al	Risperidone-recommended dose (95) vs low dose (18)	Risperidone	Mean difference, mmol/L	NA	MD = 0.32 (0.07 to 0.57)	NA	FBG levels in mmol/L in recommended-dose = 5.24 (SD 0.39); low-dose = 4.92 (SD 0.51).
FBG	Srisawasdi et al	Risperidone-high dose (55) vs low dose (18)	Risperidone	Prevalence OR of FBG >/= 5.6 mmol/L	OR = 3.89 (0.81 to 18.79)	NA	NA	NA
FBG	Srisawasdi et al	Risperidone-recommended dose (95) vs low dose (18)	Risperidone	Prevalence OR of FBG >/= 5.6 mmol/L	OR = 1.87 (0.39 to 8.87)	NA	NA	NA
HOMA-IR index*	Srisawasdi et al	Risperidone-high dose (55) vs low dose (18)	Risperidone	Mean difference	NA	MD = 1.37 (0.64 to 2.10)	HOMA-IR index in 0-24 months = 1.22 (SD 0.93); >24-48 months = 1.27 (SD 1.15); >48-96 months = 2.14 (SD 2.0); >96 months = 2.45 (SD 2.65). HOMA-IR index showed 109% increase when comparing duration >96 months to </= 24 months.	HOMA-IR index in high-dose = 2.37 (SD 2.24); low-dose = 1.0 (SD 0.92). Compared to low-dose users, high-dose patients had a 136% increase in HOMA-IR.
HOMA-IR index*	Srisawasdi et al	Risperidone-recommended dose (95) vs low dose (18)	Risperidone	Mean difference	NA	MD = 0.83 (0.26 to 1.40)	NA	FBG levels in mmol/L in recommended-dose = 1.83 (SD 1.90); low-dose = 1.0 (SD 0.92). Compared to low-dose users, high-dose patients had a 136% increase in HOMA-IR.
HOMA-IR index*	Srisawasdi et al	Risperidone-high dose (55) vs low dose (18)	Risperidone	Prevalence OR of HOMA-IR >/= 95th percentile	OR = 3.58 (0.74 to 17.33)	NA	NA	NA
HOMA-IR index*	Srisawasdi et al	Risperidone-recommended dose (95) vs low dose (18)	Risperidone	Prevalence OR of HOMA-IR >/= 95th percentile	OR = 2.00 (0.42 to 9.46)	NA	NA	NA
Insulin	Srisawasdi et al	Risperidone-high dose (55) vs low dose (18)	Risperidone	Mean difference, microIU/mL	NA	MD = 5.78 (2.64 to 8.92)	Insulin levels in microIU/mL in 0-24 months = 5.22 (SD 3.81); >24-48 months = 5.56 (SD 5.14); >48-96 months = 9.04 (SD 8.02); >96 months = 10.58 (SD 11.38). Insulin levels showed 109% increase when comparing duration >96 months to </= 24 months.	Insulin levels in microIU/mL in high-dose = 10.24 (SD 9.72); low-dose = 4.46 (SD 3.90). Compared to low-dose users, high-dose patients had a 129% increase in insulin.
Insulin	Srisawasdi et al	Risperidone-recommended dose (95) vs low dose (18)	Risperidone	Mean difference, microIU/mL	NA	MD = 3.25 (0.89 to 5.61)	Yes	FBG levels in mmol/L in recommended-dose = 7.71 (SD 7.60); low-dose = 4.46 (SD 3.90). Compared to low-dose users, high-dose patients had a 129% increase in insulin.
Cohort studies
FBG	Rizzo et al	Aripiprazole (25) vs AP-untreated patients (25)	Aripiprazole	Mean difference in change from baseline, mmol/L	NA	MD at 1 year = 0.04 (-0.80 to 0.88); 2 years = 0.07 (-0.65 to 0.79)	Change from baseline in mmol/L at 12 months = 0.15 (SD 1.95); 24 months = 0.16 (SD 1.55)	NA
FBG	Rizzo et al	Pimozide (25) vs AP-untreated patients (25)	Pimozide	Mean difference in change from baseline, mmol/L	NA	MD at 1 year = 0.00 (-0.54 to 0.54); 2 years = 0.16 (-0.63 to 0.95)	Change from baseline in mmol/L at 12 months = 0.11 (SD 1.05); 24 months = 0.25 (SD 1.75)	NA
FBG	Calarge et al (2014)	Continuous risperidone (63) vs discontinuation (16)	Risperidone	Mean difference at follow-up, mmol/L	NA	MD = -0.02 (-0.22 to 0.18)	NA	NA
FBG	Calarge et al (2014)	AP switching (9) vs discontinuation (16)	SGA	Mean difference at follow-up, mmol/L	NA	MD = 0.08 (-0.84 to 1.0)	NA	NA
FBG	Calarge et al (2014)	Continuous risperidone (66) vs discontinuation (16)	Risperidone	Prevalence OR of FBG >/= 5.56 mmol/L at follow-up	OR = 4.16 (0.23 to 76.68)	NA	NA	NA
FBG	Calarge et al (2014)	AP switching (9) vs discontinuation (16)	SGA	Prevalence OR of FBG >/= 5.56 mmol/L at follow-up	OR = 11.0 (0.47 to 258.41)	NA	NA	NA
HOMA-IR index*	Calarge et al (2014)	Continuous risperidone (63) vs discontinuation (16)	Risperidone	Mean difference at follow-up	NA	MD = -0.11 (-0.85 to 0.63)	NA	NA
HOMA-IR index*	Calarge et al (2014)	AP switching (9) vs discontinuation (16)	SGA	Mean difference at follow-up	NA	MD = 0.72 (-0.46 to 1.90)	NA	NA
HOMA-IR index*	Calarge et al (2014)	Continuous risperidone (66) vs discontinuation (16)	Risperidone	Prevalence OR of HOMA-IR index > 4.39 at follow-up	OR = 0.47 (0.04 to 5.52)	NA	NA	NA
HOMA-IR index*	Calarge et al (2014)	AP switching (9) vs discontinuation (16)	SGA	Prevalence OR of HOMA-IR index > 4.39 at follow-up	OR = 1.88 (0.10 to 34.13)	NA	NA	NA
Insulin	Calarge et al (2014)	Continuous risperidone (63) vs discontinuation (16)	Risperidone	Mean difference at follow-up, microIU/mL	NA	MD = -0.4 (-3.63 to 2.83)	NA	NA
Insulin	Calarge et al (2014)	AP switching (9) vs discontinuation (16)	SGA	Mean difference at follow-up, microIU/mL	NA	MD = 2.4 (-1.27 to 6.07)	NA	NA
Insulin	Calarge et al (2014)	Continuous risperidone (66) vs discontinuation (16)	Risperidone	Prevalence OR of Insulin >/= 20 microIU/mL at follow-up	OR = 0.71 (0.07 to 7.36)	NA	NA	NA
Insulin	Calarge et al (2014)	AP switching (9) vs discontinuation (16)	SGA	Prevalence OR of Insulin >/= 20 microIU/mL at follow-up	OR = 0.54 (0.02 to 14.76)	NA	NA	NA
Diabetes	Wei et al	AP long-term vs short-term treatments (total n for 3 cohorts = 1792)	Mainly risperidone or aripiprazole	Incidence rate per 1000 person-years and Risk difference	NA	Incidence rate overall = 2.7; long-term = 3.7; short-term = 0.6; RD = 3.0 (0.0 to 5.4)	Incidence rates were low across all groups. Risk difference for long-term (>1-7 years) and continuous (>2 years) treatments compared to short-term (</=1 year) treatments were not significant.	NA
Diabetes	Wei et al	AP continuous vs short-term treatments (total n for 3 cohorts = 1792)	Mainly risperidone or aripiprazole	Incidence rate per 1000 person-years and Risk difference	NA	Incidence rate overall = 2.7; continuous = 4.4; short-term = 0.6; RD = 3.7 (-1.4 to 10.5)	Incidence rates were low across all groups. Risk difference for long-term (>1-7 years) and continuous (>2 years) treatments compared to short-term (</=1 year) treatments were not significant.	NA
FBG	Calarge et al (2009)	Overweight/obese (28) vs normal BMI (57) at baseline	Risperidone	Median values (IQR), mmol/L	NA	Overweight/obese patients: 5.06 (4.89 to 5.42); normal BMI patients: 5.06 (4.67 to 5.28)	NA	NA
FBG	Calarge et al (2009)	Overweight/obese (28) vs normal BMI (57) at baseline	Risperidone	Prevalence OR of FBG >/= 5.56 mmol/L	OR = 3.61 (0.93 to 14.07)	NA	NA	NA
HOMA-IR index*	Calarge et al (2009)	Overweight/obese (27) vs normal BMI (57) at baseline	Risperidone	Median values (IQR)	NA	Overweight/obese patients: 1.4 (0.9 to 2.6); normal BMI patients: 1.1 (0.7 to 1.4)	NA	NA
HOMA-IR index*	Calarge et al (2009)	Overweight/obese (11) vs normal BMI (27) at baseline	Risperidone	Prevalence OR of HOMA-IR index > 4.39	OR = 14.47 (0.64 to 329.31)	NA	NA	NA
Insulin	Calarge et al (2009)	Overweight/obese (27) vs normal BMI (57) at baseline	Risperidone	Median values (IQR), microIU/mL	NA	Overweight/obese patients: 6.6 (4.2 to 9.9); normal BMI patients: 4.9 (3.4 to 6.6)	NA	NA
Insulin	Calarge et al (2009)	Overweight/obese (27) vs normal BMI (57) at baseline	Risperidone	Prevalence OR of Insulin >/= 20 microIU/mL	OR = 16.43 (0.82 to 330.20)	NA	NA	NA
Hypertension
Cohort studies
DBP	Gulisano et al	Aripiprazole (25) vs pimozide (25)	Aripiprazole	Mean difference at follow-up, mmHg	NA	12 months = 7.8 (3.8 to 11.8); 18 months = 9.3 (5.3 to 13.3); 24 months = 12.4 (8.3 to 16.5)	12 months = 7.8 (3.8 to 11.8); 18 months = 9.3 (5.3 to 13.3); 24 months = 12.4 (8.3 to 16.5). Aripiprazole progressively increased both SBP and DBP at the different time points compared to baseline, with hypertension developing in one patient. Pimozide caused a reduction in both SBP and DBP, with none developing hypotension.	NA
DBP	Calarge et al (2014)	Continuous risperidone (74) vs discontinuation (18)	Risperidone	Mean difference in DBP z score at follow-up	NA	MD = 0.06 (-0.3 to 0.5)	NA	NA
DBP	Calarge et al (2014)	AP switching (9) vs discontinuation (18)	SGA	Mean difference in DBP z score at follow-up	NA	MD = 0.66 (-0.02 to 1.33)	NA	NA
SBP	Gulisano et al	Aripiprazole (25) vs pimozide (25)	Aripiprazole	Mean difference at follow-up, mmHg	NA	12 months = 12.9 (5.4 to 20.4); 18 months = 15.7 (8.2 to 23.2); 24 months = 16.8 (9.3 to 24.3)	12 months = 12.9 (5.4 to 20.4); 18 months = 15.7 (8.2 to 23.2); 24 months = 16.8 (9.3 to 24.3). 12 months = 7.8 (3.8 to 11.8); 18 months = 9.3 (5.3 to 13.3); 24 months = 12.4 (8.3 to 16.5). Aripiprazole progressively increased both SBP and DBP at the different time points compared to baseline, with hypertension developing in one patient. Pimozide caused a reduction in both SBP and DBP, with none …	NA
SBP	Calarge et al (2014)	Continuous risperidone (74) vs discontinuation (18)	Risperidone	Mean difference in SBP z score at follow-up	NA	MD = -0.4 (-0.99 to 0.19)	NA	NA
SBP	Calarge et al (2014)	AP switching (9) vs discontinuation (18)	SGA	Mean difference in SBP z score at follow-up	NA	MD = 0.81 (-0.58 to 2.2)	NA	NA
SBP/DBP	Calarge et al (2014)	Continuous risperidone (74) vs discontinuation (18)	Risperidone	Prevalence OR of SBP or DBP >/= 90th percentile	OR = 0.87 (0.22 to 3.52)	NA	NA	NA
SBP/DBP	Calarge et al (2014)	AP switching (9) vs discontinuation (18)	SGA	Prevalence OR of SBP or DBP >/= 90th percentile	OR = 4.0 (0.66 to 24.37)	NA	NA	NA
DBP	Calarge et al (2009)	Overweight/obese (34) vs normal BMI (64) at baseline	Risperidone	Prevalence OR of DBP >/= 90th percentile	OR = 0.94 (0.08 to 10.75)	NA	NA	NA
Hypertension	Wei et al	AP long-term vs short-term treatments (total n for 3 cohorts = 1784)	Mainly risperidone or aripiprazole	Incidence rate per 1000 person-years and Risk difference	NA	Incidence rate overall = 4.1; long-term = 4.6; short-term = 3.2; RD = 1.4 (-2.7 to 4.9)	Incidence rates were low across all groups. Risk difference for long-term (>1-7 years) and continuous (>2 years) treatments compared to short-term (</=1 year) treatments were not significant.	NA
Hypertension	Wei et al	AP continuous vs short-term treatments (total n for 3 cohorts = 1784)	Mainly risperidone or aripiprazole	Incidence rate per 1000 person-years and Risk difference	NA	Incidence rate overall = 4.1; continuous = 2.9; short-term = 3.2; RD = -0.2 (-5.2 to 6.4)	Incidence rates were low across all groups. Risk difference for long-term (>1-7 years) and continuous (>2 years) treatments compared to short-term (</=1 year) treatments were not significant.	NA
SBP	Calarge et al (2009)	Overweight/obese (34) vs normal BMI (64) at baseline	Risperidone	Prevalence OR of SBP >/= 90th percentile	OR = 0.72 (0.21 to 2.49)	NA	NA	NA
Metabolic syndrome
Cohort studies
Metabolic syndrome criteria#	Calarge et al (2014)	Continuous risperidone (66) vs discontinuation (16)	Risperidone	Prevalence OR of >/=1 metabolic syndrome criteria at follow-up	OR = 1.23 (0.40 to 3.78)	NA	NA	NA
Metabolic syndrome criteria#	Calarge et al (2014)	AP switching (9) vs discontinuation (16)	SGA	Prevalence OR of >/=1 metabolic syndrome criteria at follow-up	OR = 5.83 (0.90 to 37.82)	NA	NA	NA
Metabolic syndrome criteria#	Calarge et al (2009)	Overweight/obese (28) vs normal BMI (57) at baseline	Risperidone	Prevalence OR of >/= 1 metabolic syndrome criteria	OR = 6.75 (2.48 to 18.38)	NA	NA	NA
Metabolic syndrome$	Calarge et al (2014)	Continuous risperidone (66) vs discontinuation (16)	Risperidone	Prevalence OR of metabolic syndrome at follow-up	OR = 2.38 (0.12 to 46.39)	NA	NA	NA
Metabolic syndrome$	Calarge et al (2014)	AP switching (9) vs discontinuation (16)	SGA	Prevalence OR of metabolic syndrome at follow-up	OR = 11.0 (0.47 to 258.41)	NA	NA	NA
Metabolic syndrome$	Calarge et al (2009)	Overweight/obese (28) vs normal BMI (57) at baseline	Risperidone	Prevalence OR of metabolic syndrome	OR = 6.27 (0.25 to 159.0)	NA	NA	NA
Weight gain
Nested case-control
Obesity	Croteau et al	Obese cases (135) vs non-obese matched controls (1,350)	Risperidone, olanzapine, quetiapine	Rate ratio (RR) for obesity	Duration >/=12 months vs non-AP users = 2.01 (1.18 to 3.42)	NA	Rate ratio RR in >/=12 months exposure = 2.01 (1.18 to 3.42); <12 months = 1.18 (0.71 to 1.98)	Rate ratio RR in <50 mg daily dose = 1.41 (0.87 to 2.28); 50-99 mg = 1.26 (0.56 to 2.84); >/=100 mg = 2.20 (1.0 to 4.84)
Cross-sectional
Obesity	Vanwong et al	Risperidone (134) vs general population (9287)	Risperidone	Prevalence OR for overweight (BMI >/= 25) and obesity (BMI >/= 30)	OR (overweight) = 2.85 (1.24 to 6.56); OR (obesity) = 3.79 (1.53 to 9.33)	NA	Risperidone median duration was significantly higher in overweight/obese patients (68.6 months) than in normal BMI patients (55.5 months).	Risperidone median dose was significantly higher in overweight/obese patients (1.0 mg/day) than in normal BMI patients (0.78 mg/day).
Percentage body fat z score%	Roke et al	Multiple APs (56) vs AP-untreated patients (47)	Pimozide, risperidone	Mean difference in percentage body fat z score	NA	MD = 0.19 (-0.14 to 0.52)	NA	NA
Cohort studies
BMI	Rizzo et al	Aripiprazole (25) vs AP-untreated patients (25)	Aripiprazole	Mean difference in BMI change from baseline	NA	MD at 1 year = -0.13 (-1.13 to 0.87); 2 years = 0.26 (-1.52 to 2.04)	Change from baseline at 12 months = -0.17 (SD 1.30); 24 months = -0.14 (SD 2.30)	NA
BMI	Rizzo et al	Pimozide (25) vs AP-untreated patients (25)	Pimozide	Mean difference in BMI change from baseline	NA	MD at 1 year = 0.48 (-1.64 to 2.60); 2 years = 0.83 (-1.42 to 3.08)	Change from baseline at 12 months = 0.44 (SD 4.95); 24 months = 0.43 (SD 4.20)	NA
BMI	Degrauw et al	Antipsychotic: Pimozide or risperidone (16) vs AP-untreated patients (29)	Pimozide, risperidone	Mean difference in BMI at follow-up	NA	MD = 1.8 (-0.18 to 3.78)	NA	NA
Weight gain	Degrauw et al	Antipsychotic: Pimozide or risperidone (16) vs AP-untreated patients (29)	Pimozide, risperidone	Mean difference in weight gain, Kg	NA	MD at 1 year = 10.1 (-5.93 to 26.13); 2 years = -2.6 (-22.60 to 17.40); 3 years = -3.2 (-25.18 to 18.78)	MD in Kg weight gain at 1 year = 10.1 (-5.93 to 26.13); 2 years = -2.6 (-22.60 to 17.40); 3 years = -3.2 (-25.18 to 18.78). Weight gain in the antipsychotic-treated group was the highest at one-year follow-up compared to the untreated group, but the increase was negligible at 2 and 3 years.	NA
BMI	Pringsheim et al	Multiple APs (73) vs general population (3535)	Mainly risperidone, quetiapine or olanzapine	Prevalence OR of BMI >/= 85th percentile at follow-up	OR = 3.35 (2.11 to 5.34)	NA	NA	NA
BMI	Wink et al	Risperidone (72) vs aripiprazole (70)	Risperidone	Mean difference in BMI change per year of treatment	NA	MD = 0.31 (-1.16 to 1.78)	NA	NA
BMI z score^	Calarge et al (2014)	Continuous risperidone (74) vs discontinuation (18)	Risperidone	Mean difference in annual rate of change at follow-up	NA	MD = 0.33 (0.13 to 0.54)	NA	NA
BMI z score^	Calarge et al (2014)	AP switching (9) vs discontinuation (18)	SGA	Mean difference in annual rate of change at follow-up	NA	MD = 0.75 (0.34 to 1.16)	NA	NA
BMI z score^	Degrauw et al	Antipsychotic: Pimozide or risperidone (16) vs AP-untreated patients (29)	Pimozide, risperidone	Mean difference in BMI z score at follow-up	NA	MD = 0.2 (-0.21 to 0.61)	NA	NA
BMI z score^	Wink et al	Risperidone (72) vs aripiprazole (70)	Risperidone	Mean difference in BMI z score change per year of treatment	NA	MD = -0.03 (-0.62 to 0.56)	NA	NA
BMI z score^	Yoon et al	Multiple APs-risperidone (59), aripiprazole (66), olanzapine (14), quetiapine (30), ziprasidone (33)	Aripiprazole, risperidone, olanzapine, quetiapine, ziprasidone	Mean difference in BMI z score at follow-up	NA	MD (O vs A) = 0.39 (0.08 to 0.70); MD (O vs Q) = 0.62 (0.27 to 0.96); MD (O vs R) = 0.43 (0.12 to 0.74); MD (O vs Z) = 0.62 (0.28 to 0.96); MD (A vs Z) = 0.23 (0.0 to 0.46); MD (A vs Q) = 0.22 (-0.01 to 0.46); MD (Z vs Q) = -0.01 (-0.27 to 0.26); MD (Z vs R) = -0.19 (-0.42 to 0.04); MD (R vs A) = -0.04 (-0.23 to 0.15); MD (R vs Q) = 0.18 (-0.05 to 0.42)	NA	NA
Body fat percentage	Calarge et al (2014)	Continuous risperidone (74) vs discontinuation (18)	Risperidone	Mean difference at follow-up, percentage	NA	MD = 2.2 (-2.52 to 6.92)	NA	NA
Body fat percentage	Calarge et al (2014)	AP switching (9) vs discontinuation (18)	SGA	Mean difference at follow-up, percentage	NA	MD = 13.2 (4.69 to 21.71)	NA	NA
Obesity	Calarge et al (2014)	Continuous risperidone (74) vs discontinuation (18)	Risperidone	Prevalence OR of BMI >/= 95th percentile at follow-up	OR = 2.66 (0.32 to 22.22)	NA	NA	NA
Obesity	Calarge et al (2014)	AP switching (9) vs discontinuation (18)	SGA	Prevalence OR of BMI >/= 95th percentile at follow-up	OR = 21.25 (1.91 to 236.01)	NA	NA	NA
Obesity	Wei et al	AP long-term vs short-term treatments (total n for 3 cohorts = 1764)	Mainly risperidone or aripiprazole	Incidence rate per 1000 person-years and Risk difference	NA	Incidence rate overall = 19.3; long-term = 23.8; short-term = 9.6; RD = 14.2 (6.7 to 21.0)	Compared to short-term (</=1 year), long-term (>1-7 years) and continuous (>2 years) use was associated with a higher risk of obesity.	NA
Obesity	Wei et al	AP continuous vs short-term treatments (total n for 3 cohorts = 1764)	Mainly risperidone or aripiprazole	Incidence rate per 1000 person-years and Risk difference	NA	Incidence rate overall = 19.3; continuous = 37.6; short-term = 9.6; RD = 28.0 (13.0 to 44.6)	Compared to short-term (</=1 year), long-term (>1-7 years) and continuous (>2 years) use was associated with a higher risk of obesity.	NA
Obesity	Wei et al	Aripiprazole vs risperidone	Aripiprazole	Incidence rate per 1000 person-years	NA	Incidence rate in aripiprazole = 23.6; risperidone = 19.6	NA	NA
Waist circumference	Calarge et al (2014)	Continuous risperidone (74) vs discontinuation (18)	Risperidone	Mean difference at follow-up, cm	NA	MD = 4.4 (-1.83 to 10.63)	NA	NA
Waist circumference	Calarge et al (2014)	AP switching (9) vs discontinuation (18)	SGA	Mean difference at follow-up, cm	NA	MD = 19.3 (9.96 to 28.64)	NA	NA
Waist circumference	Calarge et al (2014)	Continuous risperidone (74) vs discontinuation (18)	Risperidone	Prevalence OR of waist circumference >/= 90th percentile at follow-up	OR = 1.78 (0.20 to 15.43)	NA	NA	NA
Waist circumference	Calarge et al (2014)	AP switching (9) vs discontinuation (18)	SGA	Prevalence OR of waist circumference >/= 90th percentile at follow-up	OR = 13.6 (1.23 to 151.05)	NA	NA	NA
Waist circumference	Calarge et al (2009)	Overweight/obese (32) vs normal BMI (63) at baseline	Risperidone	Prevalence OR of waist circumference >/= 90th percentile	OR = 44.06 (2.45 to 792.81)	NA	NA	NA
Weight gain	Ondo et al	Antipsychotic: Fluphenazine or risperidone (41) vs tetrabenazine (36)	Fluphenazine, risperidone	Mean difference in weight gain per month, Kg	NA	MD = 0.39 (0.13 to 0.65)	NA	NA
Weight gain	Ondo et al	Antipsychotic: Fluphenazine or risperidone (41) vs tetrabenazine (36)	Fluphenazine, risperidone	Incidence OR for weight gain	OR = 11.0 (0.59 to 206.25)	NA	NA	NA
AP: Antipsychotic, BMI: Body mass index, CI: Confidence interval, DBP: Diastolic blood pressure, FBG: Fasting blood glucose, HDL: High density lipoprotein, HOMA-IR: Homeostatic Model Assessment for Insulin Resistance, LDL: Low density lipoprotein, MD: Mean difference, NA: Not applicable, OR: Odds ratio, RD: Risk difference, SD: Standard deviation, SGA: Second-generation antipsychotic, SBP: Systol…
* HOMA-IR index: a method to estimate insulin resistance, based on fasting blood glucose and insulin levels.Higher values (usually >2.0) indicate greater insulin resistance. HOMA-IR >4.39 was defined as >2 SD above mean HOMA-IR for normal-weight adolescents with normal fasting glucose)
# Metabolic syndrome criteria were defined as the presence of one or more of the following: triglyceride level >/=110 mg/dL, HDL level </=40 mg/dL, waist circumference >/=90th percentile, fasting blood glucose >/=100 mg/dL, or blood pressure >/=90th percentile.
$ Metabolic syndrome was defined as the presence of three or more of the following: triglyceride level >/=110 mg/dL, HDL level </=40 mg/dL, waist circumference >/=90th percentile, fasting blood glucose >/=100 mg/dL, or blood pressure >/=90th percentile.
% The percentage of body fat was calculated and compared with age- and sex-matched reference population values to derive the percentage body fat z scores.
^ BMI values were converted to z scores by comparing to age- and sex-matched reference population values, to account for the natural growth in children and adolescents.
